# Supplementary material for: Abundance of impacted forest patches less than 5 km2 is a key driver of the incidence of malaria in Amazonian Brazil
Source: Sci Rep. 2018 May 4;8:7077. doi: 10.1038/s41598-018-25344-5 (PMC5935754; doi:10.1038/s41598-018-25344-5)
Supplement: Supplementary file 3 — Supplementary Dataset 1 [file 41598_2018_25344_MOESM3_ESM.xlsx]

## Sheet: Supplementary Table S3
	years	months	autochthones malaria cases	deforestation impact (km²)	quarterly moving mean - impact (km²)	quarterly accumulated rainfall (mm³)	averages montlhy - rainfall (mm³)
1	2009	1	22840	136.22	101.793		240.875
2	2009	2	18861	99.13	195.383		291.125
3	2009	3	19544	70.03	284.98	802	270
4	2009	4	19250	416.99	531.087		240.625
5	2009	5	24032	367.92	720.67		173
6	2009	6	27319	808.35	691.96	537.5	123.875
7	2009	7	32428	985.74	561.34		75.375
8	2009	8	33853	281.79	331.473		50.875
9	2009	9	32958	416.49	271.653	200.875	74.625
10	2009	10	28119	296.14	141.767		107.5
11	2009	11	24971	102.33	80.8067		117.75
12	2009	12	20648	26.83	108.933	408.25	183
13	2010	1	25561	113.26	198.783		239.356
14	2010	2	25335	186.71	187.687		204.589
15	2010	3	27825	296.38	173.31	659.489	215.544
16	2010	4	25649	79.97	265.45		204.378
17	2010	5	28371	143.58	343.143		154.533
18	2010	6	32053	572.8	879.553	439.444	80.5333
19	2010	7	34272	313.05	910.767		52.6444
20	2010	8	28379	1752.81	1045.15		56.7778
21	2010	9	24427	666.44	544.757	153.811	44.3889
22	2010	10	24230	716.21	560.007		108.844
23	2010	11	27235	251.62	474.233		125.578
24	2010	12	23805	712.19	450.043	429.389	194.967
25	2011	1	24238	458.89	326.883		288.033
26	2011	2	18888	179.05	865.267		297
27	2011	3	16615	342.71	943.18	905.433	320.4
28	2011	4	15267	2074.04	926.283		169.678
29	2011	5	19933	412.79	304.533		178.856
30	2011	6	23874	292.02	290.603	440.944	92.4111
31	2011	7	26554	208.79	469.097		85.6
32	2011	8	27894	371	585.797		60.5556
33	2011	9	23792	827.5	480.483	203.378	57.2222
34	2011	10	22438	558.89	263.103		153.733
35	2011	11	23405	55.06	105.807		157.933
36	2011	12	18769	175.36	154.77	507.911	196.244
37	2012	1	20512	87	127.447		307.067
38	2012	2	21807	201.95	128.907		245.9
39	2012	3	20663	93.39	199.33	812.911	259.944
40	2012	4	19110	91.38	184.383		192.933
41	2012	5	22011	413.22	209.647		135.267
42	2012	6	24128	48.55	169.293	387.111	58.9111
43	2012	7	24183	167.17	391.147		69.5556
44	2012	8	20473	292.16	587.103		47.4556
45	2012	9	16157	714.11	529.28	181.811	64.8
46	2012	10	16139	755.04	405.43		91.1667
47	2012	11	16130	118.69	188.343		150.689
48	2012	12	13654	342.56	180.54	417	175.144
49	2013	1	14970	103.78	95.98		297.444
50	2013	2	12771	95.28	135.497		329.589
51	2013	3	11854	88.88	156.72	912.811	285.778
52	2013	4	14551	222.33	244.967		220.433
53	2013	5	17193	158.95	252.397		186.933
54	2013	6	16284	353.62	292.673	489.589	82.2222
55	2013	7	17423	244.62	214.45		84.4667
56	2013	8	14547	279.78	160.42		69.1222
57	2013	9	14108	118.95	82.3833	226.756	73.1667
58	2013	10	14093	82.53	72.0067		137.044
59	2013	11	12450	45.67	90.9133		193.178
60	2013	12	10344	87.82	79.2133	582.767	252.544
61	2014	1	12100	139.25	58.1967		228.6
62	2014	2	9454	10.57	108.35		332.422
63	2014	3	9180	24.77	219.7	843.333	282.311
64	2014	4	9985	289.71	508.507		226.456
65	2014	5	12354	344.62	562.463		126.856
66	2014	6	11996	891.19	699.17	459.311	106
67	2014	7	14926	451.58	742.347		56.3333
68	2014	8	13589	754.74	829.153		50.7778
69	2014	9	13576	1020.72	671.24	183.456	76.3444
70	2014	10	12663	712	399.333		135.233
71	2014	11	11084	281	387.667		185.989
72	2014	12	9028	205	324.333	539.967	218.744
73	2015	1	9263	677	280.333		212.278
74	2015	2	8440	91	125.333		220.4
75	2015	3	8901	73	235.667	715.967	283.289
76	2015	4	9728	212	379		231.422
77	2015	5	11114	422	569		165.756
78	2015	6	12501	503	610.333	467.922	70.7444
79	2015	7	14769	782	751.333		60.0111
80	2015	8	15480	546	903.667		65.3667
81	2015	9	14810	926	875.333	160.3	34.9222
82	2015	10	12080	1239	788		68.4111
83	2015	11	11046	461	637.667		103.9
84	2015	12	10565	664	696.556	281.378	109.067
				788
				637.667
